# Supplementary material for: Tissue-Specific Content of Polyunsaturated Fatty Acids in (n-3) Deficiency State of Rats
Source: Foods. 2022 Jan 12;11(2):208. doi: 10.3390/foods11020208 (PMC8774705; doi:10.3390/foods11020208)
Supplement: Supplementary file 1 [file foods-11-00208-s001.zip]

Archive with 1 entries (1 files):
- foods-1515668-supplementary.pdf
